# Supplementary material for: Characterization and Cytotoxic Activity of Microwave-Assisted Extracted Crude Fucoidans from Different Brown Seaweeds
Source: Mar Drugs. 2023 Jan 11;21(1):48. doi: 10.3390/md21010048 (PMC9863780; doi:10.3390/md21010048)
Supplement: Supplementary file 1 [file marinedrugs-21-00048-s001.zip]

Archive with 1 entries (1 files):
- marinedrugs-2142070-supplementary.pdf
